# Supplementary material for: Increased Risk of Dentoalveolar Trauma in Patients with Autism Spectrum Disorder: A Systematic Review with Meta-Analysis
Source: Int J Environ Res Public Health. 2024 Nov 26;21(12):1563. doi: 10.3390/ijerph21121563 (PMC11675649; doi:10.3390/ijerph21121563)
Supplement: Supplementary file 1 [file ijerph-21-01563-s001.zip]

Archive with 1 entries (1 files):
- ijerph-3284078-supplementary.pdf
